# Supplementary material for: Machine Learning for Head and Neck Cancer: A Safe Bet?—A Clinically Oriented Systematic Review for the Radiation Oncologist
Source: Front Oncol. 2021 Nov 18;11:772663. doi: 10.3389/fonc.2021.772663 (PMC8637856; doi:10.3389/fonc.2021.772663)
Supplement: Supplementary file 2 [file DataSheet_2.xlsx]

## Sheet: Supplementary Materials 2
Section/Topic	#	Checklist Item	Score	Notes
TITLE
Nature of study	1	Identify the report as introducing a machine learning-based model
ABSTRACT
Structured summary	2	Background
	3	Objectives
	4	Data sources
	5	Performance metrics of the model or models, in point estimates
	6	Performance metrics of the model or models, in confidence intervals
	7	Conclusion including the practical value of the developed machine learning-based model or models
INTRODUCTION
Rationale	8	Identify the clinical goal
	9	Review the current practice of any existing models
	10	Review the prediction accuracy of any existing models
Objectives	11	State the nature of study being a machine learning-based model
	12	Define the target of the model
	13	Identify how task resolution may benefit the clinical goal
METHODS
Describe the setting	14	Identify the clinical setting for the target machine learning-based model
Define the prediction problem	15	Define a measurement for the model task (e.g. patient-based or outcome-based)
	16	Determine that the study is retrospective or prospective
	17	Identify the problem to be prognostic, diagnostic, classification-based, etc.
	18	Determine the form of the model: (1) classification if the target variable is categorical, (2) regression if the target variable is continuous, (3) survival prediction if the target variable is the time to an event
	19	Explain practical costs of prediction errors (e.g. implications of underdiagnosis or overdiagnosis)
	20	Defining quality metrics for the model/models
	21	Define the success criteria (e.g. based on metrics in internal validation or external validation in the context of the clinical problem)
Prepare data for model building	22	Identify relevant data sources
	23	States that relevant data sources were approved by ethics committee or Institutional Review Board
	24	States the inclusion criteria for data
	25	States the exclusion criteria for data
	26	Describe the time span of data
	27	Describe the sample or cohort size
	28	Define the observational units on which the response variable is defined
	29	Define the observational units on which the predictor variable(s) are defined
	30	Define the predictor variables. Extra caution is needed to prevent information leakage from the response variable to predictor variables
Data (feature) pre-processing	31	Describe the data cleaning performed
	32	Describe the transformation performed
	33	Remove outliers with impossible or extreme responses
	34	State any criteria used for outlier removal
	35	State how missing values were handled
Basic statistics of the data set	36	Describe the basic statistics of the dataset, particularly of the response variable
	37	Classification vs. Regression Problem: If classification problem, described ratio of positive to negative classes. If regression problem, describe the distribution of the response variable (e.g. time to event)
	38	Define the model validation strategies: - Internal validation: must specify validation strategy (e.g. random split, time-based split, and patient-based split) (+1 pt) - External validation (+1 pt)
	39	Define the validation metrics. (e.g. for regression problems, the normalized root-mean-square error should be used. For classification problems, the metrics should include sensitivity, specificity, positive predictive value, negative predictive value, area under the ROCd curve, and calibration plot)
	40	Retrospective vs. Prospective: For retrospective studies, split the data into a derivation set and a validation set. For prospective studies, define the starting time for validation data collection
Build the predictive model	41	Identify independent variables that predominantly take a single value (eg, being zero 99% of the time)
	42	Report the number of independent variables
	43	Determine a set of candidate modeling techniques (eg. logistic regression, random forest, or deep learning). If only one type of model was used, must also justify the decision for using that model
	44	Define the performance metrics to select the best model
	45	Specify the model selection strategy. (e.g. common methods include K-fold validation or bootstrap to estimate the lost function on a grid of candidate parameter values. For K-fold validation, proper stratification by the response variable is needed)
RESULTS
Report the final model and performance	46	Report the predictive performance of the final model in terms of the validation metrics specified in the methods section (+1 pt) - Report the parameter estimates in the model (+1 pt) - Report the parameter estimates' confidence intervals. (+1 pt) When the direct calculation of confidence intervals is not possible, report nonparametric estimates from bootstrap samples
	47	If possible, report what variables were shown to be predictive of the response variable
	48	Designate subpopulation performance characteristics
DISCUSSION
	49	Interpretation of the final model
	50	Comparison with other models in the literature should be based on confidence intervals
	51	Report the clinical implications derived from the obtained model (e.g. report the dollar amount that could be saved with better prediction. How many patients could benefit from a care model leveraging the model prediction? And to what extent?)
Limitations of the model	52	Sufficient data available for a good fit of the model. In particular, for classification, there should be a sufficient number of observations in both positive and negative classes
	53	Assumed variances in data format: For example, input data format (e.g. inter-scanner variability, sample size, difference in sequences used) or output data format
	54	Potential bias of the data used in modeling
	55	Generalizability of the data
TOTAL SCORE
